# Supplementary material for: Characterization of swine-origin H1N1 canine influenza viruses
Source: Emerg Microbes Infect. 2019 Jul 9;8(1):1017–26. doi: 10.1080/22221751.2019.1637284 (PMC7011970; doi:10.1080/22221751.2019.1637284)
Supplement: Supplemental Material [file TEMI_A_1637284_SM4209.zip]

Archive with 2 entries (2 files):
- IAV_C_Figures_S1 Final.tif
- IAV_C_Technical_Appendix Final.docx
